# Supplementary material for: Online team-based electrocardiogram training in Haiti: evidence from the field
Source: BMC Med Educ. 2022 May 11;22:360. doi: 10.1186/s12909-022-03421-8 (PMC9094130; doi:10.1186/s12909-022-03421-8)
Supplement: Supplementary file 4 — Additional file 4. [file 12909_2022_3421_MOESM4_ESM.xlsx]

## Sheet: Worksheet
ID	Residency Program	PGY	Group	Pretest score	Week 1	Week 2	Week 3	Week 4	Week 5	Week 6	Week 7	Week 8	Week 9	Week 10	Week 11	Posttest score
1	Internal Medicine	1	1	11	9/12	14/20	13/16	6/13	12/12	5/8	5/10	6/13	8/12	6/7	8/12	20
2	Internal Medicine	2	1	9	9/12	14/20	13/16	6/13	12/12	5/8	5/10	6/13	8/12	6/7	8/12
3	Internal Medicine	3	1	13	9/12	14/20	13/16	6/13	12/12	5/8	5/10	6/13	8/12	6/7	8/12	22
4	Internal Medicine	1	2	11	11/12	10/20	8/16	9/13	9/12		5/10	5/13	8/12	7/7	9/12	17
5	Internal Medicine	2	2	16	11/12	10/20	8/16	9/13	9/12		5/10	5/13	8/12	7/7	9/12	21
6	Internal Medicine	3	2	12	11/12	10/20	8/16	9/13	9/12		5/10	5/13	8/12	7/7	9/12	18
7	Internal Medicine	1	3	6												0
8	Internal Medicine	2	3
9	Internal Medicine	3	3	10												4
10	Internal Medicine	1	4	11	9/12	10/20	11/16	5/13	9/12	4/8						15
11	Internal Medicine	2	4	16	9/12	10/20	11/16	5/13	9/12	4/8
12	Internal Medicine	3	4	22	9/12	10/20	11/16	5/13	9/12	4/8						21
13	Internal Medicine	1	5			6/20										15
14	Internal Medicine	1	5	6		6/20										1
15	Internal Medicine	2	5	18		6/20
16	Internal Medicine	3	5	3		6/20
17	Emergency Medicine	1	6	14	11/12	13/20	12/16	8/13	9/12	5/8	6/10	7/13	8/12	7/7	10/12	23
18	Emergency Medicine	2	6		11/12	13/20	12/16	8/13	9/12	5/8	6/10	7/13	8/12	7/7	10/12
19	Emergency Medicine	3	6	6	11/12	13/20	12/16	8/13	9/12	5/8	6/10	7/13	8/12	7/7	10/12	23
20	Emergency Medicine	1	7	5	7/12	4/20	5/16					5/13				23
21	Emergency Medicine	2	7	0	7/12	4/20	5/16					5/13				15
22	Emergency Medicine	3	7	10	7/12	4/20	5/16					5/13
23	Emergency Medicine	1	8	17	6/12	6/20	6/16	9/13	12/12	6/8	3/10	4/13	10/12	6/7	10/12	17
24	Emergency Medicine	2	8	5	6/12	6/20	6/16	9/13	12/12	6/8	3/10	4/13	10/12	6/7	10/12	2
25	Emergency Medicine	3	8	15	6/12	6/20	6/16	9/13	12/12	6/8	3/10	4/13	10/12	6/7	10/12	31
26	Emergency Medicine	1	9	3												7
27	Emergency Medicine	2	9
28	Emergency Medicine	1	10	3	6/12	8/20	2/16		5/12							6
29	Emergency Medicine	2	10		6/12	8/20	2/16		5/12
30	Emergency Medicine	3	10		6/12	8/20	2/16		5/12
31	Emergency Medicine	1	11	3		6/20	6/16		4/12	6/8	3/10	4/13	6/12	5/7		5
32	Emergency Medicine	2	11			6/20	6/16		4/12	6/8	3/10	4/13	6/12	5/7
33	Emergency Medicine	3	11	11		6/20	6/16		4/12	6/8	3/10	4/13	6/12	5/7		19
